# Supplementary material for: A global experimental dataset for assessing grain legume production
Source: Sci Data. 2016 Sep 27;3:160084. doi: 10.1038/sdata.2016.84 (PMC5037976; doi:10.1038/sdata.2016.84)
Supplement: Supplementary file 1 [file sdata201684-isa1.zip]

Archive with 3 entries (3 files):
- i_Investigation.txt
- s_study_Cernay.txt
- a_assay_Cernay.txt
