# Supplementary material for: A global experimental dataset for assessing grain legume production
Source: Sci Data. 2016 Sep 27;3:160084. doi: 10.1038/sdata.2016.84 (PMC5037976; doi:10.1038/sdata.2016.84)
Supplement: Supplementary file 1 [file sdata201684-isa1.zip › s_study_Cernay.txt]

Source Name	Characteristics[organism]	Term Source REF	Term Accession Number	Protocol REF	Sample Name
Institute for Scientific Information Web of Science	Fabaceae	NCBITAXON	NCBITaxon:3803	Literature search	peer-reviewed literature
