# Supplementary material for: A global experimental dataset for assessing grain legume production
Source: Sci Data. 2016 Sep 27;3:160084. doi: 10.1038/sdata.2016.84 (PMC5037976; doi:10.1038/sdata.2016.84)
Supplement: Supplementary file 1 [file sdata201684-isa1.zip › a_assay_Cernay.txt]

Sample Name	Protocol REF	Assay Name	Raw Data File	Comment[Data Repository]	Comment[Data Record Accession]	Comment[Data Record URI]
peer-reviewed literature	Database structure	relational database	Database.sql	Dryad Digital Repository	doi:10.5061/dryad.mf42f	http://dx.doi.org/10.5061/dryad.mf42f
